# Supplementary material for: The application of next-generation sequence-based DNA barcoding for bloodmeal detection in host-seeking wild-caught Ixodes scapularis nymphs
Source: BMC Res Notes. 2021 Feb 18;14:67. doi: 10.1186/s13104-021-05481-3 (PMC7891142; doi:10.1186/s13104-021-05481-3)
Supplement: Supplementary file 2 — Additional file 2. Consolidated sequence results for all wild-caught nymphs. Consolidated sequence identifications generated after the bioinformatic pipeline for each wild-caught nymph including both PCR replicates. [file 13104_2021_5481_MOESM2_ESM.xlsx]

## Sheet: Consolidated_sequence_data
Sample	Replication	Reads	Phylum	Class	Order	Family	Genus	Species
EN_1_Rep1_IonCode_0361	1	0	failed	failed	failed	failed	failed	failed
EN_10_Rep1_IonCode_0302	1	12	Chordata	Mammalia	Lagomorpha	Leporidae	Oryctolagus	Oryctolagus cuniculus
EN_11_Rep1_IonCode_0365	1	0	failed	failed	failed	failed	failed	failed
EN_12_Rep1_IonCode_0246	1	13	Chordata	Mammalia	Lagomorpha	Leporidae	Oryctolagus	Oryctolagus cuniculus
EN_13_Rep1_IonCode_0323	1	12	Chordata	Mammalia	Lagomorpha	Leporidae	Oryctolagus	Oryctolagus cuniculus
EN_14_Rep1_IonCode_0251	1	0	failed	failed	failed	failed	failed	failed
EN_15_Rep1_IonCode_0327	1	15	Chordata	Mammalia	Lagomorpha	Leporidae	Oryctolagus	Oryctolagus cuniculus
EN_16_Rep1_IonCode_0109	1	10	Chordata	Mammalia	Lagomorpha	Leporidae	Oryctolagus	Oryctolagus cuniculus
EN_17_Rep1_IonCode_0214	1	15	Arthropoda	Arachnida	Ixodida	Ixodidae	Ixodes	Ixodes scapularis
EN_18_Rep1_IonCode_0126	1	0	no match	no match	no match	no match	no match	no match
EN_19_Rep1_IonCode_0310	1	0	failed	failed	failed	failed	failed	failed
EN_2_Rep1_IonCode_0245	1	0	failed	failed	failed	failed	failed	failed
EN_20_Rep1_IonCode_0188	1	0	no match	no match	no match	no match	no match	no match
EN_21_Rep1_IonCode_0257	1	0	no match	no match	no match	no match	no match	no match
EN_22_Rep1_IonCode_0319	1	0	failed	failed	failed	failed	failed	failed
EN_23_Rep1_IonCode_0173	1	13	Chordata	Mammalia	Lagomorpha	Leporidae	Oryctolagus	Oryctolagus cuniculus
EN_24_Rep1_IonCode_0253	1	0	failed	failed	failed	failed	failed	failed
EN_25_Rep1_IonCode_0315	1	0	no match	no match	no match	no match	no match	no match
EN_26_Rep1_IonCode_0322	1	0	failed	failed	failed	failed	failed	failed
EN_28_Rep1_IonCode_0271	1	0	failed	failed	failed	failed	failed	failed
EN_29_Rep1_IonCode_0207	1	11	Chordata	Mammalia	Lagomorpha	Leporidae	Oryctolagus	Oryctolagus cuniculus
EN_3_Rep1_IonCode_0162	1	0	failed	failed	failed	failed	failed	failed
EN_30_Rep1_IonCode_0263	1	0	failed	failed	failed	failed	failed	failed
EN_31_Rep1_IonCode_0258	1	0	no match	no match	no match	no match	no match	no match
EN_32_Rep1_IonCode_0293	1	11	Arthropoda	Arachnida	Ixodida	Ixodidae	Ixodes	Ixodes scapularis
EN_33_Rep1_IonCode_0351	1	0	no match	no match	no match	no match	no match	no match
EN_34_Rep1_IonCode_0134	1	0	failed	failed	failed	failed	failed	failed
EN_35_Rep1_IonCode_0264	1	0	failed	failed	failed	failed	failed	failed
EN_36_Rep1_IonCode_0333	1	0	no match	no match	no match	no match	no match	no match
EN_37_Rep1_IonCode_0145	1	14	Chordata	Mammalia	Lagomorpha	Leporidae	Oryctolagus	Oryctolagus cuniculus
EN_38_Rep1_IonCode_0349	1	12	Chordata	Mammalia	Lagomorpha	Leporidae	Oryctolagus	Oryctolagus cuniculus
EN_39_Rep1_IonCode_0357	1	0	failed	failed	failed	failed	failed	failed
EN_4_Rep1_IonCode_0313	1	0	failed	failed	failed	failed	failed	failed
EN_40_Rep1_IonCode_0187	1	15	Chordata	Mammalia	Lagomorpha	Leporidae	Oryctolagus	Oryctolagus cuniculus
EN_41_Rep1_IonCode_0151	1	0	no match	no match	no match	no match	no match	no match
EN_42_Rep1_IonCode_0130	1	0	failed	failed	failed	failed	failed	failed
EN_44_Rep1_IonCode_0139	1	0	failed	failed	failed	failed	failed	failed
EN_45_Rep1_IonCode_0267	1	0	no match	no match	no match	no match	no match	no match
EN_46_Rep1_IonCode_0237	1	19	Chordata	Mammalia	Lagomorpha	Leporidae	Oryctolagus	Oryctolagus cuniculus
EN_48_Rep1_IonCode_0372	1	0	failed	failed	failed	failed	failed	failed
EN_49_Rep1_IonCode_0124	1	13	Chordata	Mammalia	Lagomorpha	Leporidae	Oryctolagus	Oryctolagus cuniculus
EN_5_Rep1_IonCode_0222	1	14	Chordata	Mammalia	Lagomorpha	Leporidae	Oryctolagus	Oryctolagus cuniculus
EN_50_Rep1_IonCode_0295	1	0	no match	no match	no match	no match	no match	no match
EN_51_Rep1_IonCode_0160	1	0	failed	failed	failed	failed	failed	failed
EN_53_Rep1_IonCode_0201	1	0	failed	failed	failed	failed	failed	failed
EN_54_Rep1_IonCode_0185	1	0	no match	no match	no match	no match	no match	no match
EN_55_Rep1_IonCode_0206	1	0	no match	no match	no match	no match	no match	no match
EN_56_Rep1_IonCode_0240	1	0	no match	no match	no match	no match	no match	no match
EN_57_Rep1_IonCode_0362	1	0	failed	failed	failed	failed	failed	failed
EN_58_Rep1_IonCode_0190	1	0	failed	failed	failed	failed	failed	failed
EN_59_Rep1_IonCode_0235	1	10	Chordata	Mammalia	Lagomorpha	Leporidae	Oryctolagus	Oryctolagus cuniculus
EN_6_Rep1_IonCode_0212	1	0	failed	failed	failed	failed	failed	failed
EN_60_Rep1_IonCode_0260	1	21	Chordata	Mammalia	Lagomorpha	Leporidae	Oryctolagus	Oryctolagus cuniculus
EN_61_Rep1_IonCode_0274	1	15	Chordata	Mammalia	Lagomorpha	Leporidae	Oryctolagus	Oryctolagus cuniculus
EN_62_Rep1_IonCode_0165	1	0	failed	failed	failed	failed	failed	failed
EN_63_Rep1_IonCode_0335	1	0	no match	no match	no match	no match	no match	no match
EN_64_Rep1_IonCode_0172	1	0	failed	failed	failed	failed	failed	failed
EN_66_Rep1_IonCode_0231	1	11	Chordata	Mammalia	Lagomorpha	Leporidae	Oryctolagus	Oryctolagus cuniculus
EN_67_Rep1_IonCode_0348	1	0	failed	failed	failed	failed	failed	failed
EN_68_Rep1_IonCode_0150	1	0	no match	no match	no match	no match	no match	no match
EN_69_Rep1_IonCode_0233	1	0	no match	no match	no match	no match	no match	no match
EN_7_Rep1_IonCode_0174	1	0	failed	failed	failed	failed	failed	failed
EN_8_Rep1_IonCode_0117	1	0	no match	no match	no match	no match	no match	no match
EN_9_Rep1_IonCode_0146	1	0	failed	failed	failed	failed	failed	failed
TN_1_Rep1_IonCode_0181	1	11	Chordata	Mammalia	Lagomorpha	Leporidae	Oryctolagus	Oryctolagus cuniculus
TN_10_Rep1_IonCode_0149	1	0	failed	failed	failed	failed	failed	failed
TN_100_Rep1_IonCode_0204	1	11	Chordata	Mammalia	Lagomorpha	Leporidae	Oryctolagus	Oryctolagus cuniculus
TN_101_Rep1_IonCode_0125	1	0	failed	failed	failed	failed	failed	failed
TN_102_Rep1_IonCode_0334	1	0	no match	no match	no match	no match	no match	no match
TN_103_Rep1_IonCode_0175	1	0	failed	failed	failed	failed	failed	failed
TN_104_Rep1_IonCode_0279	1	0	no match	no match	no match	no match	no match	no match
TN_105_Rep1_IonCode_0375	1	0	no match	no match	no match	no match	no match	no match
TN_106_Rep1_IonCode_0163	1	0	failed	failed	failed	failed	failed	failed
TN_107_Rep1_IonCode_0148	1	0	no match	no match	no match	no match	no match	no match
TN_108_Rep1_IonCode_0113	1	0	no match	no match	no match	no match	no match	no match
TN_109_Rep1_IonCode_0104	1	13	Chordata	Mammalia	Lagomorpha	Leporidae	Oryctolagus	Oryctolagus cuniculus
TN_11_Rep1_IonCode_0380	1	0	no match	no match	no match	no match	no match	no match
TN_110_Rep1_IonCode_0280	1	0	no match	no match	no match	no match	no match	no match
TN_111_Rep1_IonCode_0340	1	0	no match	no match	no match	no match	no match	no match
TN_112_Rep1_IonCode_0367	1	0	no match	no match	no match	no match	no match	no match
TN_113_Rep1_IonCode_0363	1	20	Chordata	Mammalia	Lagomorpha	Leporidae	Oryctolagus	Oryctolagus cuniculus
TN_114_Rep1_IonCode_0136	1	0	no match	no match	no match	no match	no match	no match
TN_115_Rep1_IonCode_0127	1	1887	Chordata	Mammalia	Artiodactyla	Bovidae	Bos	Bos taurus
TN_116_Rep1_IonCode_0171	1	0	failed	failed	failed	failed	failed	failed
TN_117_Rep1_IonCode_0103	1	0	no match	no match	no match	no match	no match	no match
TN_118_Rep1_IonCode_0261	1	0	no match	no match	no match	no match	no match	no match
TN_119_Rep1_IonCode_0213	1	0	no match	no match	no match	no match	no match	no match
TN_12_Rep1_IonCode_0208	1	0	failed	failed	failed	failed	failed	failed
TN_120_Rep1_IonCode_0388	1	0	failed	failed	failed	failed	failed	failed
TN_121_Rep1_IonCode_0122	1	11	Chordata	Mammalia	Lagomorpha	Leporidae	Oryctolagus	Oryctolagus cuniculus
TN_122_Rep1_IonCode_0275	1	11	Chordata	Mammalia	Lagomorpha	Leporidae	Oryctolagus	Oryctolagus cuniculus
TN_123_Rep1_IonCode_0105	1	0	failed	failed	failed	failed	failed	failed
TN_124_Rep1_IonCode_0378	1	492	Chordata	Mammalia	Primates	Hominidae	Homo	Homo sapiens
TN_124_Rep1_IonCode_0378	1	15	Chordata	Mammalia	Lagomorpha	Leporidae	Oryctolagus	Oryctolagus cuniculus
TN_125_Rep1_IonCode_0301	1	0	no match	no match	no match	no match	no match	no match
TN_126_Rep1_IonCode_0193	1	16	Chordata	Mammalia	Lagomorpha	Leporidae	Oryctolagus	Oryctolagus cuniculus
TN_127_Rep1_IonCode_0344	1	13	Chordata	Mammalia	Lagomorpha	Leporidae	Oryctolagus	Oryctolagus cuniculus
TN_128_Rep1_IonCode_0384	1	0	no match	no match	no match	no match	no match	no match
TN_129_Rep1_IonCode_0211	1	0	no match	no match	no match	no match	no match	no match
TN_13_Rep1_IonCode_0156	1	16	Chordata	Mammalia	Lagomorpha	Leporidae	Oryctolagus	Oryctolagus cuniculus
TN_130_Rep1_IonCode_0248	1	0	no match	no match	no match	no match	no match	no match
TN_131_Rep1_IonCode_0320	1	0	no match	no match	no match	no match	no match	no match
TN_132_Rep1_IonCode_0390	1	20	Chordata	Mammalia	Lagomorpha	Leporidae	Oryctolagus	Oryctolagus cuniculus
TN_133_Rep1_IonCode_0132	1	0	failed	failed	failed	failed	failed	failed
TN_134_Rep1_IonCode_0142	1	10	Chordata	Mammalia	Lagomorpha	Leporidae	Oryctolagus	Oryctolagus cuniculus
TN_135_Rep1_IonCode_0196	1	11	Chordata	Mammalia	Lagomorpha	Leporidae	Oryctolagus	Oryctolagus cuniculus
TN_136_Rep1_IonCode_0296	1	12	Chordata	Mammalia	Lagomorpha	Leporidae	Oryctolagus	Oryctolagus cuniculus
TN_137_Rep1_IonCode_0353	1	0	failed	failed	failed	failed	failed	failed
TN_138_Rep1_IonCode_0133	1	0	failed	failed	failed	failed	failed	failed
TN_139_Rep1_IonCode_0259	1	11	Chordata	Mammalia	Lagomorpha	Leporidae	Oryctolagus	Oryctolagus cuniculus
TN_14_Rep1_IonCode_0115	1	10	Chordata	Mammalia	Lagomorpha	Leporidae	Oryctolagus	Oryctolagus cuniculus
TN_140_Rep1_IonCode_0252	1	0	failed	failed	failed	failed	failed	failed
TN_141_Rep1_IonCode_0219	1	26	Chordata	Mammalia	Lagomorpha	Leporidae	Oryctolagus	Oryctolagus cuniculus
TN_142_Rep1_IonCode_0290	1	0	failed	failed	failed	failed	failed	failed
TN_143_Rep1_IonCode_0269	1	0	no match	no match	no match	no match	no match	no match
TN_144_Rep1_IonCode_0266	1	11	Chordata	Mammalia	Lagomorpha	Leporidae	Oryctolagus	Oryctolagus cuniculus
TN_145_Rep1_IonCode_0355	1	0	failed	failed	failed	failed	failed	failed
TN_146_Rep1_IonCode_0119	1	0	no match	no match	no match	no match	no match	no match
TN_147_Rep1_IonCode_0316	1	13	Chordata	Mammalia	Lagomorpha	Leporidae	Oryctolagus	Oryctolagus cuniculus
TN_148_Rep1_IonCode_0377	1	0	failed	failed	failed	failed	failed	failed
TN_149_Rep1_IonCode_0381	1	0	failed	failed	failed	failed	failed	failed
TN_15_Rep1_IonCode_0179	1	11	Chordata	Mammalia	Lagomorpha	Leporidae	Oryctolagus	Oryctolagus cuniculus
TN_150_Rep1_IonCode_0383	1	12	Chordata	Mammalia	Lagomorpha	Leporidae	Oryctolagus	Oryctolagus cuniculus
TN_151_Rep1_IonCode_0386	1	12	Chordata	Mammalia	Lagomorpha	Leporidae	Oryctolagus	Oryctolagus cuniculus
TN_152_Rep1_IonCode_0389	1	0	no match	no match	no match	no match	no match	no match
TN_16_Rep1_IonCode_0184	1	12	Chordata	Mammalia	Lagomorpha	Leporidae	Oryctolagus	Oryctolagus cuniculus
TN_17_Rep1_IonCode_0342	1	0	failed	failed	failed	failed	failed	failed
TN_18_Rep1_IonCode_0329	1	0	no match	no match	no match	no match	no match	no match
TN_19_Rep1_IonCode_0230	1	0	failed	failed	failed	failed	failed	failed
TN_2_Rep1_IonCode_0225	1	0	no match	no match	no match	no match	no match	no match
TN_20_Rep1_IonCode_0141	1	15	Chordata	Mammalia	Lagomorpha	Leporidae	Oryctolagus	Oryctolagus cuniculus
TN_21_Rep1_IonCode_0220	1	0	failed	failed	failed	failed	failed	failed
TN_22_Rep1_IonCode_0318	1	23	Chordata	Mammalia	Lagomorpha	Leporidae	Oryctolagus	Oryctolagus cuniculus
TN_23_Rep1_IonCode_0332	1	0	failed	failed	failed	failed	failed	failed
TN_24_Rep1_IonCode_0286	1	0	failed	failed	failed	failed	failed	failed
TN_25_Rep1_IonCode_0324	1	0	failed	failed	failed	failed	failed	failed
TN_26_Rep1_IonCode_0161	1	10	Chordata	Mammalia	Lagomorpha	Leporidae	Oryctolagus	Oryctolagus cuniculus
TN_27_Rep1_IonCode_0387	1	0	no match	no match	no match	no match	no match	no match
TN_28_Rep1_IonCode_0234	1	0	failed	failed	failed	failed	failed	failed
TN_29_Rep1_IonCode_0183	1	12	Chordata	Mammalia	Lagomorpha	Leporidae	Oryctolagus	Oryctolagus cuniculus
TN_3_Rep1_IonCode_0166	1	0	no match	no match	no match	no match	no match	no match
TN_30_Rep1_IonCode_0370	1	15	Chordata	Mammalia	Lagomorpha	Leporidae	Oryctolagus	Oryctolagus cuniculus
TN_31_Rep1_IonCode_0155	1	11	Chordata	Mammalia	Lagomorpha	Leporidae	Oryctolagus	Oryctolagus cuniculus
TN_32_Rep1_IonCode_0291	1	19	Chordata	Mammalia	Lagomorpha	Leporidae	Oryctolagus	Oryctolagus cuniculus
TN_33_Rep1_IonCode_0289	1	25333	Chordata	Mammalia	Primates	Hominidae	Homo	Homo sapiens
TN_33_Rep1_IonCode_0289	1	11	Chordata	Mammalia	Lagomorpha	Leporidae	Oryctolagus	Oryctolagus cuniculus
TN_34_Rep1_IonCode_0153	1	0	failed	failed	failed	failed	failed	failed
TN_35_Rep1_IonCode_0249	1	0	failed	failed	failed	failed	failed	failed
TN_36_Rep1_IonCode_0272	1	22	Chordata	Mammalia	Lagomorpha	Leporidae	Oryctolagus	Oryctolagus cuniculus
TN_37_Rep1_IonCode_0350	1	0	failed	failed	failed	failed	failed	failed
TN_38_Rep1_IonCode_0256	1	0	failed	failed	failed	failed	failed	failed
TN_39_Rep1_IonCode_0112	1	13	Chordata	Mammalia	Lagomorpha	Leporidae	Oryctolagus	Oryctolagus cuniculus
TN_4_Rep1_IonCode_0120	1	0	failed	failed	failed	failed	failed	failed
TN_40_Rep1_IonCode_0242	1	0	failed	failed	failed	failed	failed	failed
TN_41_Rep1_IonCode_0106	1	13	Chordata	Mammalia	Lagomorpha	Leporidae	Oryctolagus	Oryctolagus cuniculus
TN_42_Rep1_IonCode_0359	1	33	Chordata	Mammalia	Primates	Hominidae	Homo	Homo sapiens
TN_43_Rep1_IonCode_0331	1	12	Chordata	Mammalia	Lagomorpha	Leporidae	Oryctolagus	Oryctolagus cuniculus
TN_44_Rep1_IonCode_0312	1	14	Chordata	Mammalia	Lagomorpha	Leporidae	Oryctolagus	Oryctolagus cuniculus
TN_45_Rep1_IonCode_0118	1	0	failed	failed	failed	failed	failed	failed
TN_46_Rep1_IonCode_0314	1	0	failed	failed	failed	failed	failed	failed
TN_47_Rep1_IonCode_0135	1	15	Chordata	Mammalia	Lagomorpha	Leporidae	Oryctolagus	Oryctolagus cuniculus
TN_48_Rep1_IonCode_0321	1	17	Chordata	Mammalia	Lagomorpha	Leporidae	Oryctolagus	Oryctolagus cuniculus
TN_49_Rep1_IonCode_0284	1	10	Chordata	Mammalia	Lagomorpha	Leporidae	Oryctolagus	Oryctolagus cuniculus
TN_5_Rep1_IonCode_0294	1	0	failed	failed	failed	failed	failed	failed
TN_50_Rep1_IonCode_0191	1	0	failed	failed	failed	failed	failed	failed
TN_51_Rep1_IonCode_0276	1	0	failed	failed	failed	failed	failed	failed
TN_52_Rep1_IonCode_0268	1	20	Chordata	Mammalia	Lagomorpha	Leporidae	Oryctolagus	Oryctolagus cuniculus
TN_53_Rep1_IonCode_0281	1	0	no match	no match	no match	no match	no match	no match
TN_54_Rep1_IonCode_0265	1	0	failed	failed	failed	failed	failed	failed
TN_55_Rep1_IonCode_0371	1	0	failed	failed	failed	failed	failed	failed
TN_56_Rep1_IonCode_0229	1	10	Chordata	Mammalia	Lagomorpha	Leporidae	Oryctolagus	Oryctolagus cuniculus
TN_57_Rep1_IonCode_0218	1	11	Chordata	Mammalia	Lagomorpha	Leporidae	Oryctolagus	Oryctolagus cuniculus
TN_58_Rep1_IonCode_0114	1	0	failed	failed	failed	failed	failed	failed
TN_59_Rep1_IonCode_0391	1	0	no match	no match	no match	no match	no match	no match
TN_6_Rep1_IonCode_0328	1	15	Chordata	Mammalia	Lagomorpha	Leporidae	Oryctolagus	Oryctolagus cuniculus
TN_60_Rep1_IonCode_0358	1	0	failed	failed	failed	failed	failed	failed
TN_61_Rep1_IonCode_0254	1	0	failed	failed	failed	failed	failed	failed
TN_62_Rep1_IonCode_0226	1	0	failed	failed	failed	failed	failed	failed
TN_63_Rep1_IonCode_0224	1	0	failed	failed	failed	failed	failed	failed
TN_64_Rep1_IonCode_0352	1	0	failed	failed	failed	failed	failed	failed
TN_65_Rep1_IonCode_0308	1	0	failed	failed	failed	failed	failed	failed
TN_66_Rep1_IonCode_0305	1	19	Chordata	Mammalia	Lagomorpha	Leporidae	Oryctolagus	Oryctolagus cuniculus
TN_67_Rep1_IonCode_0287	1	0	failed	failed	failed	failed	failed	failed
TN_68_Rep1_IonCode_0306	1	0	no match	no match	no match	no match	no match	no match
TN_69_Rep1_IonCode_0236	1	0	failed	failed	failed	failed	failed	failed
TN_7_Rep1_IonCode_0217	1	19	Chordata	Mammalia	Lagomorpha	Leporidae	Oryctolagus	Oryctolagus cuniculus
TN_70_Rep1_IonCode_0325	1	11	Chordata	Mammalia	Lagomorpha	Leporidae	Oryctolagus	Oryctolagus cuniculus
TN_71_Rep1_IonCode_0101	1	0	no match	no match	no match	no match	no match	no match
TN_72_Rep1_IonCode_0304	1	81	Chordata	Mammalia	Rodentia	Sciuridae	Sciurus	Sciurus carolinensis
TN_72_Rep1_IonCode_0304	1	10	Chordata	Mammalia	Lagomorpha	Leporidae	Oryctolagus	Oryctolagus cuniculus
TN_73_Rep1_IonCode_0285	1	0	no match	no match	no match	no match	no match	no match
TN_74_Rep1_IonCode_0121	1	577	Chordata	Mammalia	Primates	Hominidae	Homo	Homo sapiens
TN_75_Rep1_IonCode_0110	1	0	failed	failed	failed	failed	failed	failed
TN_76_Rep1_IonCode_0326	1	12	Chordata	Mammalia	Lagomorpha	Leporidae	Oryctolagus	Oryctolagus cuniculus
TN_77_Rep1_IonCode_0210	1	0	no match	no match	no match	no match	no match	no match
TN_78_Rep1_IonCode_0239	1	0	failed	failed	failed	failed	failed	failed
TN_79_Rep1_IonCode_0374	1	15	Chordata	Mammalia	Lagomorpha	Leporidae	Oryctolagus	Oryctolagus cuniculus
TN_8_Rep1_IonCode_0111	1	0	no match	no match	no match	no match	no match	no match
TN_80_Rep1_IonCode_0228	1	17	Chordata	Mammalia	Lagomorpha	Leporidae	Oryctolagus	Oryctolagus cuniculus
TN_81_Rep1_IonCode_0243	1	0	failed	failed	failed	failed	failed	failed
TN_82_Rep1_IonCode_0247	1	17	Chordata	Mammalia	Lagomorpha	Leporidae	Oryctolagus	Oryctolagus cuniculus
TN_83_Rep1_IonCode_0376	1	208	Chordata	Mammalia	Primates	Hominidae	Homo	Homo sapiens
TN_84_Rep1_IonCode_0169	1	14	Chordata	Mammalia	Lagomorpha	Leporidae	Oryctolagus	Oryctolagus cuniculus
TN_85_Rep1_IonCode_0337	1	0	failed	failed	failed	failed	failed	failed
TN_86_Rep1_IonCode_0343	1	0	no match	no match	no match	no match	no match	no match
TN_87_Rep1_IonCode_0158	1	0	no match	no match	no match	no match	no match	no match
TN_88_Rep1_IonCode_0147	1	0	failed	failed	failed	failed	failed	failed
TN_89_Rep1_IonCode_0292	1	16	Arthropoda	Arachnida	Ixodida	Ixodidae	Ixodes	Ixodes scapularis
TN_9_Rep1_IonCode_0373	1	12	Chordata	Mammalia	Lagomorpha	Leporidae	Oryctolagus	Oryctolagus cuniculus
TN_90_Rep1_IonCode_0336	1	0	failed	failed	failed	failed	failed	failed
TN_91_Rep1_IonCode_0209	1	13	Chordata	Mammalia	Lagomorpha	Leporidae	Oryctolagus	Oryctolagus cuniculus
TN_92_Rep1_IonCode_0138	1	0	failed	failed	failed	failed	failed	failed
TN_93_Rep1_IonCode_0202	1	0	failed	failed	failed	failed	failed	failed
TN_94_Rep1_IonCode_0283	1	0	no match	no match	no match	no match	no match	no match
TN_95_Rep1_IonCode_0195	1	0	no match	no match	no match	no match	no match	no match
TN_96_Rep1_IonCode_0215	1	0	failed	failed	failed	failed	failed	failed
TN_97_Rep1_IonCode_0341	1	0	no match	no match	no match	no match	no match	no match
TN_98_Rep1_IonCode_0309	1	0	failed	failed	failed	failed	failed	failed
TN_99_Rep1_IonCode_0379	1	0	failed	failed	failed	failed	failed	failed
TN_30_Rep2_IonCode_0370	2	17	Chordata	Mammalia	Lagomorpha	Leporidae	Oryctolagus	Oryctolagus cuniculus
TN_31_Rep2_IonCode_0155	2	14	Chordata	Mammalia	Lagomorpha	Leporidae	Oryctolagus	Oryctolagus cuniculus
TN_32_Rep2_IonCode_0291	2	0	failed	failed	failed	failed	failed	failed
TN_33_Rep2_IonCode_0289	2	19	Chordata	Mammalia	Lagomorpha	Leporidae	Oryctolagus	Oryctolagus cuniculus
TN_34_Rep2_IonCode_0153	2	0	failed	failed	failed	failed	failed	failed
TN_35_Rep2_IonCode_0249	2	0	failed	failed	failed	failed	failed	failed
TN_36_Rep2_IonCode_0272	2	0	failed	failed	failed	failed	failed	failed
TN_37_Rep2_IonCode_0350	2	13	Chordata	Mammalia	Lagomorpha	Leporidae	Oryctolagus	Oryctolagus cuniculus
TN_38_Rep2_IonCode_0256	2	0	failed	failed	failed	failed	failed	failed
TN_39_Rep2_IonCode_0112	2	11	Chordata	Mammalia	Lagomorpha	Leporidae	Oryctolagus	Oryctolagus cuniculus
TN_4_Rep2_IonCode_0120	2	0	failed	failed	failed	failed	failed	failed
TN_40_Rep2_IonCode_0242	2	0	failed	failed	failed	failed	failed	failed
TN_41_Rep2_IonCode_0106	2	0	failed	failed	failed	failed	failed	failed
TN_42_Rep2_IonCode_0359	2	0	failed	failed	failed	failed	failed	failed
TN_43_Rep2_IonCode_0331	2	11	Chordata	Mammalia	Lagomorpha	Leporidae	Oryctolagus	Oryctolagus cuniculus
TN_44_Rep2_IonCode_0312	2	0	failed	failed	failed	failed	failed	failed
TN_45_Rep2_IonCode_0118	2	0	no match	no match	no match	no match	no match	no match
TN_46_Rep2_IonCode_0314	2	0	no match	no match	no match	no match	no match	no match
TN_47_Rep2_IonCode_0135	2	0	failed	failed	failed	failed	failed	failed
TN_48_Rep2_IonCode_0321	2	15	Chordata	Mammalia	Lagomorpha	Leporidae	Oryctolagus	Oryctolagus cuniculus
TN_49_Rep2_IonCode_0284	2	0	no match	no match	no match	no match	no match	no match
TN_5_Rep2_IonCode_0294	2	12	Chordata	Mammalia	Lagomorpha	Leporidae	Oryctolagus	Oryctolagus cuniculus
TN_50_Rep2_IonCode_0191	2	12	Chordata	Mammalia	Lagomorpha	Leporidae	Oryctolagus	Oryctolagus cuniculus
TN_51_Rep2_IonCode_0276	2	0	failed	failed	failed	failed	failed	failed
TN_52_Rep2_IonCode_0268	2	18	Chordata	Mammalia	Lagomorpha	Leporidae	Oryctolagus	Oryctolagus cuniculus
TN_53_Rep2_IonCode_0281	2	0	failed	failed	failed	failed	failed	failed
TN_54_Rep2_IonCode_0265	2	14	Chordata	Mammalia	Lagomorpha	Leporidae	Oryctolagus	Oryctolagus cuniculus
TN_55_Rep2_IonCode_0371	2	114	Chordata	Mammalia	Primates	Hominidae	Homo	Homo sapiens
TN_56_Rep2_IonCode_0229	2	0	failed	failed	failed	failed	failed	failed
TN_57_Rep2_IonCode_0218	2	0	failed	failed	failed	failed	failed	failed
TN_58_Rep2_IonCode_0114	2	0	failed	failed	failed	failed	failed	failed
TN_59_Rep2_IonCode_0391	2	13	Chordata	Mammalia	Lagomorpha	Leporidae	Oryctolagus	Oryctolagus cuniculus
TN_6_Rep2_IonCode_0328	2	12	Chordata	Mammalia	Lagomorpha	Leporidae	Oryctolagus	Oryctolagus cuniculus
TN_60_Rep2_IonCode_0358	2	0	failed	failed	failed	failed	failed	failed
TN_61_Rep2_IonCode_0254	2	0	failed	failed	failed	failed	failed	failed
TN_62_Rep2_IonCode_0226	2	10	Chordata	Mammalia	Lagomorpha	Leporidae	Oryctolagus	Oryctolagus cuniculus
TN_63_Rep2_IonCode_0224	2	0	no match	no match	no match	no match	no match	no match
TN_64_Rep2_IonCode_0352	2	0	failed	failed	failed	failed	failed	failed
TN_65_Rep2_IonCode_0308	2	11	Chordata	Mammalia	Lagomorpha	Leporidae	Oryctolagus	Oryctolagus cuniculus
TN_66_Rep2_IonCode_0305	2	0	failed	failed	failed	failed	failed	failed
TN_67_Rep2_IonCode_0287	2	0	failed	failed	failed	failed	failed	failed
TN_68_Rep2_IonCode_0306	2	0	failed	failed	failed	failed	failed	failed
TN_69_Rep2_IonCode_0236	2	0	failed	failed	failed	failed	failed	failed
TN_7_Rep2_IonCode_0217	2	12	Chordata	Mammalia	Primates	Hominidae	Homo	Homo sapiens
TN_7_Rep2_IonCode_0217	2	16	Chordata	Mammalia	Lagomorpha	Leporidae	Oryctolagus	Oryctolagus cuniculus
TN_70_Rep2_IonCode_0325	2	0	no match	no match	no match	no match	no match	no match
TN_71_Rep2_IonCode_0101	2	10	Chordata	Mammalia	Lagomorpha	Leporidae	Oryctolagus	Oryctolagus cuniculus
TN_72_Rep2_IonCode_0304	2	0	failed	failed	failed	failed	failed	failed
TN_73_Rep2_IonCode_0285	2	0	failed	failed	failed	failed	failed	failed
TN_74_Rep2_IonCode_0121	2	0	failed	failed	failed	failed	failed	failed
TN_75_Rep2_IonCode_0110	2	16179	Chordata	Mammalia	Rodentia	Sciuridae	Sciurus	Sciurus carolinensis
TN_76_Rep2_IonCode_0326	2	0	failed	failed	failed	failed	failed	failed
TN_77_Rep2_IonCode_0210	2	18	Chordata	Mammalia	Lagomorpha	Leporidae	Oryctolagus	Oryctolagus cuniculus
TN_78_Rep2_IonCode_0239	2	0	failed	failed	failed	failed	failed	failed
TN_79_Rep2_IonCode_0374	2	0	failed	failed	failed	failed	failed	failed
TN_8_Rep2_IonCode_0111	2	0	no match	no match	no match	no match	no match	no match
TN_80_Rep2_IonCode_0228	2	12	Chordata	Mammalia	Lagomorpha	Leporidae	Oryctolagus	Oryctolagus cuniculus
TN_81_Rep2_IonCode_0243	2	0	failed	failed	failed	failed	failed	failed
TN_82_Rep2_IonCode_0247	2	14	Chordata	Mammalia	Lagomorpha	Leporidae	Oryctolagus	Oryctolagus cuniculus
TN_83_Rep2_IonCode_0376	2	0	no match	no match	no match	no match	no match	no match
TN_84_Rep2_IonCode_0169	2	0	failed	failed	failed	failed	failed	failed
TN_85_Rep2_IonCode_0337	2	14	Chordata	Mammalia	Lagomorpha	Leporidae	Oryctolagus	Oryctolagus cuniculus
TN_86_Rep2_IonCode_0343	2	16	Chordata	Mammalia	Lagomorpha	Leporidae	Oryctolagus	Oryctolagus cuniculus
TN_87_Rep2_IonCode_0158	2	0	failed	failed	failed	failed	failed	failed
TN_88_Rep2_IonCode_0147	2	0	failed	failed	failed	failed	failed	failed
TN_89_Rep2_IonCode_0292	2	12	Chordata	Mammalia	Lagomorpha	Leporidae	Oryctolagus	Oryctolagus cuniculus
TN_9_Rep2_IonCode_0373	2	0	failed	failed	failed	failed	failed	failed
TN_90_Rep2_IonCode_0336	2	0	failed	failed	failed	failed	failed	failed
TN_91_Rep2_IonCode_0209	2	32278	Chordata	Mammalia	Primates	Hominidae	Homo	Homo sapiens
TN_91_Rep2_IonCode_0209	2	12	Chordata	Mammalia	Lagomorpha	Leporidae	Oryctolagus	Oryctolagus cuniculus
TN_92_Rep2_IonCode_0138	2	0	failed	failed	failed	failed	failed	failed
TN_93_Rep2_IonCode_0202	2	10	Chordata	Mammalia	Lagomorpha	Leporidae	Oryctolagus	Oryctolagus cuniculus
TN_94_Rep2_IonCode_0283	2	0	no match	no match	no match	no match	no match	no match
TN_95_Rep2_IonCode_0195	2	0	failed	failed	failed	failed	failed	failed
TN_96_Rep2_IonCode_0215	2	0	failed	failed	failed	failed	failed	failed
TN_97_Rep2_IonCode_0341	2	0	no match	no match	no match	no match	no match	no match
TN_98_Rep2_IonCode_0309	2	0	failed	failed	failed	failed	failed	failed
TN_99_Rep2_IonCode_0379	2	0	failed	failed	failed	failed	failed	failed
EN_1_Rep2_IonCode_0361	2	0	no match	no match	no match	no match	no match	no match
EN_10_Rep2_IonCode_0302	2	1331	Chordata	Mammalia	Primates	Hominidae	Homo	Homo sapiens
EN_11_Rep2_IonCode_0365	2	10	Chordata	Mammalia	Lagomorpha	Leporidae	Oryctolagus	Oryctolagus cuniculus
EN_12_Rep2_IonCode_0246	2	0	failed	failed	failed	failed	failed	failed
EN_13_Rep2_IonCode_0323	2	0	no match	no match	no match	no match	no match	no match
EN_14_Rep2_IonCode_0251	2	25	Chordata	Mammalia	Lagomorpha	Leporidae	Oryctolagus	Oryctolagus cuniculus
EN_15_Rep2_IonCode_0327	2	10	Chordata	Mammalia	Lagomorpha	Leporidae	Oryctolagus	Oryctolagus cuniculus
EN_16_Rep2_IonCode_0109	2	0	failed	failed	failed	failed	failed	failed
EN_17_Rep2_IonCode_0214	2	46019	Chordata	Mammalia	Primates	Hominidae	Homo	Homo sapiens
EN_17_Rep2_IonCode_0214	2	10	Chordata	Mammalia	Lagomorpha	Leporidae	Oryctolagus	Oryctolagus cuniculus
EN_18_Rep2_IonCode_0126	2	34	Arthropoda	Arachnida	Ixodida	Ixodidae	Ixodes	Ixodes scapularis
EN_19_Rep2_IonCode_0310	2	0	failed	failed	failed	failed	failed	failed
EN_2_Rep2_IonCode_0245	2	11	Chordata	Mammalia	Lagomorpha	Leporidae	Oryctolagus	Oryctolagus cuniculus
EN_20_Rep2_IonCode_0188	2	18	Chordata	Mammalia	Lagomorpha	Leporidae	Oryctolagus	Oryctolagus cuniculus
EN_21_Rep2_IonCode_0257	2	0	no match	no match	no match	no match	no match	no match
EN_22_Rep2_IonCode_0319	2	0	no match	no match	no match	no match	no match	no match
EN_23_Rep2_IonCode_0173	2	0	no match	no match	no match	no match	no match	no match
EN_24_Rep2_IonCode_0253	2	0	failed	failed	failed	failed	failed	failed
EN_25_Rep2_IonCode_0315	2	0	no match	no match	no match	no match	no match	no match
EN_26_Rep2_IonCode_0322	2	0	failed	failed	failed	failed	failed	failed
EN_28_Rep2_IonCode_0271	2	0	no match	no match	no match	no match	no match	no match
EN_29_Rep2_IonCode_0207	2	0	failed	failed	failed	failed	failed	failed
EN_3_Rep2_IonCode_0162	2	0	failed	failed	failed	failed	failed	failed
EN_30_Rep2_IonCode_0263	2	0	failed	failed	failed	failed	failed	failed
EN_31_Rep2_IonCode_0258	2	12	Chordata	Mammalia	Lagomorpha	Leporidae	Oryctolagus	Oryctolagus cuniculus
EN_32_Rep2_IonCode_0293	2	0	failed	failed	failed	failed	failed	failed
EN_33_Rep2_IonCode_0351	2	11	Chordata	Mammalia	Lagomorpha	Leporidae	Oryctolagus	Oryctolagus cuniculus
EN_34_Rep2_IonCode_0134	2	0	failed	failed	failed	failed	failed	failed
EN_35_Rep2_IonCode_0264	2	0	failed	failed	failed	failed	failed	failed
EN_36_Rep2_IonCode_0333	2	0	no match	no match	no match	no match	no match	no match
EN_37_Rep2_IonCode_0145	2	19	Chordata	Mammalia	Lagomorpha	Leporidae	Oryctolagus	Oryctolagus cuniculus
EN_38_Rep2_IonCode_0349	2	0	failed	failed	failed	failed	failed	failed
EN_39_Rep2_IonCode_0357	2	0	failed	failed	failed	failed	failed	failed
EN_4_Rep2_IonCode_0313	2	12	Chordata	Mammalia	Lagomorpha	Leporidae	Oryctolagus	Oryctolagus cuniculus
EN_40_Rep2_IonCode_0187	2	0	failed	failed	failed	failed	failed	failed
EN_41_Rep2_IonCode_0151	2	0	failed	failed	failed	failed	failed	failed
EN_42_Rep2_IonCode_0130	2	0	failed	failed	failed	failed	failed	failed
EN_44_Rep2_IonCode_0139	2	10	Chordata	Mammalia	Lagomorpha	Leporidae	Oryctolagus	Oryctolagus cuniculus
EN_45_Rep2_IonCode_0267	2	0	no match	no match	no match	no match	no match	no match
EN_46_Rep2_IonCode_0237	2	11	Chordata	Mammalia	Primates	Hominidae	Homo	Homo sapiens
EN_46_Rep2_IonCode_0237	2	217	Chordata	Mammalia	Lagomorpha	Leporidae	Oryctolagus	Oryctolagus cuniculus
EN_48_Rep2_IonCode_0372	2	19	Chordata	Mammalia	Lagomorpha	Leporidae	Oryctolagus	Oryctolagus cuniculus
EN_49_Rep2_IonCode_0124	2	18	Chordata	Mammalia	Lagomorpha	Leporidae	Oryctolagus	Oryctolagus cuniculus
EN_5_Rep2_IonCode_0222	2	0	failed	failed	failed	failed	failed	failed
EN_50_Rep2_IonCode_0295	2	0	failed	failed	failed	failed	failed	failed
EN_51_Rep2_IonCode_0160	2	0	failed	failed	failed	failed	failed	failed
EN_53_Rep2_IonCode_0201	2	0	failed	failed	failed	failed	failed	failed
EN_54_Rep2_IonCode_0185	2	15	Chordata	Mammalia	Lagomorpha	Leporidae	Oryctolagus	Oryctolagus cuniculus
EN_55_Rep2_IonCode_0206	2	0	failed	failed	failed	failed	failed	failed
EN_56_Rep2_IonCode_0240	2	18	Chordata	Mammalia	Lagomorpha	Leporidae	Oryctolagus	Oryctolagus cuniculus
EN_57_Rep2_IonCode_0362	2	13	Chordata	Mammalia	Lagomorpha	Leporidae	Oryctolagus	Oryctolagus cuniculus
EN_58_Rep2_IonCode_0190	2	11	Chordata	Mammalia	Lagomorpha	Leporidae	Oryctolagus	Oryctolagus cuniculus
EN_59_Rep2_IonCode_0235	2	0	no match	no match	no match	no match	no match	no match
EN_6_Rep2_IonCode_0212	2	20	Chordata	Mammalia	Lagomorpha	Leporidae	Oryctolagus	Oryctolagus cuniculus
EN_60_Rep2_IonCode_0260	2	0	failed	failed	failed	failed	failed	failed
EN_61_Rep2_IonCode_0274	2	0	no match	no match	no match	no match	no match	no match
EN_62_Rep2_IonCode_0165	2	0	failed	failed	failed	failed	failed	failed
EN_63_Rep2_IonCode_0335	2	0	failed	failed	failed	failed	failed	failed
EN_64_Rep2_IonCode_0172	2	0	failed	failed	failed	failed	failed	failed
EN_66_Rep2_IonCode_0231	2	0	failed	failed	failed	failed	failed	failed
EN_67_Rep2_IonCode_0348	2	0	failed	failed	failed	failed	failed	failed
EN_68_Rep2_IonCode_0150	2	13	Arthropoda	Arachnida	Ixodida	Ixodidae	Ixodes	Ixodes scapularis
EN_69_Rep2_IonCode_0233	2	0	failed	failed	failed	failed	failed	failed
EN_7_Rep2_IonCode_0174	2	0	failed	failed	failed	failed	failed	failed
EN_8_Rep2_IonCode_0117	2	0	failed	failed	failed	failed	failed	failed
EN_9_Rep2_IonCode_0146	2	0	failed	failed	failed	failed	failed	failed
TN_1_Rep2_IonCode_0181	2	14	Chordata	Mammalia	Lagomorpha	Leporidae	Oryctolagus	Oryctolagus cuniculus
TN_10_Rep2_IonCode_0149	2	0	failed	failed	failed	failed	failed	failed
TN_100_Rep2_IonCode_0204	2	0	failed	failed	failed	failed	failed	failed
TN_101_Rep2_IonCode_0125	2	40	Arthropoda	Arachnida	Ixodida	Ixodidae	Ixodes	Ixodes scapularis
TN_102_Rep2_IonCode_0334	2	57	Chordata	Mammalia	Artiodactyla	Bovidae	Bos	Bos taurus
TN_103_Rep2_IonCode_0175	2	0	failed	failed	failed	failed	failed	failed
TN_104_Rep2_IonCode_0279	2	15	Chordata	Mammalia	Lagomorpha	Leporidae	Oryctolagus	Oryctolagus cuniculus
TN_105_Rep2_IonCode_0375	2	18	Chordata	Mammalia	Lagomorpha	Leporidae	Oryctolagus	Oryctolagus cuniculus
TN_106_Rep2_IonCode_0163	2	10	Chordata	Mammalia	Lagomorpha	Leporidae	Oryctolagus	Oryctolagus cuniculus
TN_107_Rep2_IonCode_0148	2	0	failed	failed	failed	failed	failed	failed
TN_108_Rep2_IonCode_0113	2	0	failed	failed	failed	failed	failed	failed
TN_109_Rep2_IonCode_0104	2	0	failed	failed	failed	failed	failed	failed
TN_11_Rep2_IonCode_0380	2	0	failed	failed	failed	failed	failed	failed
TN_110_Rep2_IonCode_0280	2	0	failed	failed	failed	failed	failed	failed
TN_111_Rep2_IonCode_0340	2	13	Chordata	Mammalia	Lagomorpha	Leporidae	Oryctolagus	Oryctolagus cuniculus
TN_112_Rep2_IonCode_0367	2	12	Chordata	Mammalia	Lagomorpha	Leporidae	Oryctolagus	Oryctolagus cuniculus
TN_113_Rep2_IonCode_0363	2	0	failed	failed	failed	failed	failed	failed
TN_114_Rep2_IonCode_0136	2	0	failed	failed	failed	failed	failed	failed
TN_115_Rep2_IonCode_0127	2	0	no match	no match	no match	no match	no match	no match
TN_116_Rep2_IonCode_0171	2	0	failed	failed	failed	failed	failed	failed
TN_117_Rep2_IonCode_0103	2	22	Chordata	Mammalia	Lagomorpha	Leporidae	Oryctolagus	Oryctolagus cuniculus
TN_118_Rep2_IonCode_0261	2	0	failed	failed	failed	failed	failed	failed
TN_119_Rep2_IonCode_0213	2	0	failed	failed	failed	failed	failed	failed
TN_12_Rep2_IonCode_0208	2	11	Chordata	Mammalia	Lagomorpha	Leporidae	Oryctolagus	Oryctolagus cuniculus
TN_120_Rep2_IonCode_0388	2	1885	Chordata	Mammalia	Primates	Hominidae	Homo	Homo sapiens
TN_121_Rep2_IonCode_0122	2	0	failed	failed	failed	failed	failed	failed
TN_122_Rep2_IonCode_0275	2	11	Chordata	Mammalia	Lagomorpha	Leporidae	Oryctolagus	Oryctolagus cuniculus
TN_123_Rep2_IonCode_0105	2	0	failed	failed	failed	failed	failed	failed
TN_124_Rep2_IonCode_0378	2	0	no match	no match	no match	no match	no match	no match
TN_125_Rep2_IonCode_0301	2	0	failed	failed	failed	failed	failed	failed
TN_126_Rep2_IonCode_0193	2	0	failed	failed	failed	failed	failed	failed
TN_127_Rep2_IonCode_0344	2	8559	Chordata	Mammalia	Primates	Hominidae	Homo	Homo sapiens
TN_128_Rep2_IonCode_0384	2	0	failed	failed	failed	failed	failed	failed
TN_129_Rep2_IonCode_0211	2	17	Chordata	Mammalia	Lagomorpha	Leporidae	Oryctolagus	Oryctolagus cuniculus
TN_13_Rep2_IonCode_0156	2	0	failed	failed	failed	failed	failed	failed
TN_130_Rep2_IonCode_0248	2	0	failed	failed	failed	failed	failed	failed
TN_131_Rep2_IonCode_0320	2	13	Chordata	Mammalia	Lagomorpha	Leporidae	Oryctolagus	Oryctolagus cuniculus
TN_132_Rep2_IonCode_0390	2	0	failed	failed	failed	failed	failed	failed
TN_133_Rep2_IonCode_0132	2	0	failed	failed	failed	failed	failed	failed
TN_134_Rep2_IonCode_0142	2	0	failed	failed	failed	failed	failed	failed
TN_135_Rep2_IonCode_0196	2	0	failed	failed	failed	failed	failed	failed
TN_136_Rep2_IonCode_0296	2	0	failed	failed	failed	failed	failed	failed
TN_137_Rep2_IonCode_0353	2	17	Chordata	Mammalia	Primates	Hominidae	Homo	Homo sapiens
TN_138_Rep2_IonCode_0133	2	0	failed	failed	failed	failed	failed	failed
TN_139_Rep2_IonCode_0259	2	0	failed	failed	failed	failed	failed	failed
TN_14_Rep2_IonCode_0115	2	0	failed	failed	failed	failed	failed	failed
TN_140_Rep2_IonCode_0252	2	0	no match	no match	no match	no match	no match	no match
TN_141_Rep2_IonCode_0219	2	0	failed	failed	failed	failed	failed	failed
TN_142_Rep2_IonCode_0290	2	0	no match	no match	no match	no match	no match	no match
TN_143_Rep2_IonCode_0269	2	0	no match	no match	no match	no match	no match	no match
TN_144_Rep2_IonCode_0266	2	0	failed	failed	failed	failed	failed	failed
TN_145_Rep2_IonCode_0355	2	0	failed	failed	failed	failed	failed	failed
TN_146_Rep2_IonCode_0119	2	12	Chordata	Mammalia	Lagomorpha	Leporidae	Oryctolagus	Oryctolagus cuniculus
TN_147_Rep2_IonCode_0316	2	10	Chordata	Mammalia	Lagomorpha	Leporidae	Oryctolagus	Oryctolagus cuniculus
TN_148_Rep2_IonCode_0377	2	0	no match	no match	no match	no match	no match	no match
TN_149_Rep2_IonCode_0381	2	0	failed	failed	failed	failed	failed	failed
TN_15_Rep2_IonCode_0179	2	13	Chordata	Mammalia	Lagomorpha	Leporidae	Oryctolagus	Oryctolagus cuniculus
TN_150_Rep2_IonCode_0383	2	16	Chordata	Mammalia	Lagomorpha	Leporidae	Oryctolagus	Oryctolagus cuniculus
TN_151_Rep2_IonCode_0386	2	0	failed	failed	failed	failed	failed	failed
TN_152_Rep2_IonCode_0389	2	11	Chordata	Mammalia	Lagomorpha	Leporidae	Oryctolagus	Oryctolagus cuniculus
TN_16_Rep2_IonCode_0184	2	17	Chordata	Mammalia	Lagomorpha	Leporidae	Oryctolagus	Oryctolagus cuniculus
TN_17_Rep2_IonCode_0342	2	0	failed	failed	failed	failed	failed	failed
TN_18_Rep2_IonCode_0329	2	0	no match	no match	no match	no match	no match	no match
TN_19_Rep2_IonCode_0230	2	0	failed	failed	failed	failed	failed	failed
TN_2_Rep2_IonCode_0225	2	14	Chordata	Mammalia	Lagomorpha	Leporidae	Oryctolagus	Oryctolagus cuniculus
TN_20_Rep2_IonCode_0141	2	10	Chordata	Mammalia	Lagomorpha	Leporidae	Oryctolagus	Oryctolagus cuniculus
TN_21_Rep2_IonCode_0220	2	0	failed	failed	failed	failed	failed	failed
TN_22_Rep2_IonCode_0318	2	20	Chordata	Mammalia	Lagomorpha	Leporidae	Oryctolagus	Oryctolagus cuniculus
TN_23_Rep2_IonCode_0332	2	11	Chordata	Mammalia	Lagomorpha	Leporidae	Oryctolagus	Oryctolagus cuniculus
TN_24_Rep2_IonCode_0286	2	0	no match	no match	no match	no match	no match	no match
TN_25_Rep2_IonCode_0324	2	0	failed	failed	failed	failed	failed	failed
TN_26_Rep2_IonCode_0161	2	0	no match	no match	no match	no match	no match	no match
TN_27_Rep2_IonCode_0387	2	61	Chordata	Mammalia				Mammalia
TN_27_Rep2_IonCode_0387	2	11	Chordata	Mammalia	Lagomorpha	Leporidae	Oryctolagus	Oryctolagus cuniculus
TN_28_Rep2_IonCode_0234	2	0	failed	failed	failed	failed	failed	failed
TN_29_Rep2_IonCode_0183	2	0	failed	failed	failed	failed	failed	failed
TN_3_Rep2_IonCode_0166	2	0	failed	failed	failed	failed	failed	failed
TN_30_Rep2_IonCode_0370	2	17	Chordata	Mammalia	Lagomorpha	Leporidae	Oryctolagus	Oryctolagus cuniculus
TN_31_Rep2_IonCode_0155	2	14	Chordata	Mammalia	Lagomorpha	Leporidae	Oryctolagus	Oryctolagus cuniculus
TN_32_Rep2_IonCode_0291	2	0	failed	failed	failed	failed	failed	failed
TN_33_Rep2_IonCode_0289	2	19	Chordata	Mammalia	Lagomorpha	Leporidae	Oryctolagus	Oryctolagus cuniculus
TN_34_Rep2_IonCode_0153	2	0	failed	failed	failed	failed	failed	failed
TN_35_Rep2_IonCode_0249	2	0	failed	failed	failed	failed	failed	failed
TN_36_Rep2_IonCode_0272	2	0	failed	failed	failed	failed	failed	failed
TN_37_Rep2_IonCode_0350	2	13	Chordata	Mammalia	Lagomorpha	Leporidae	Oryctolagus	Oryctolagus cuniculus
TN_38_Rep2_IonCode_0256	2	0	failed	failed	failed	failed	failed	failed
TN_39_Rep2_IonCode_0112	2	11	Chordata	Mammalia	Lagomorpha	Leporidae	Oryctolagus	Oryctolagus cuniculus
TN_4_Rep2_IonCode_0120	2	0	failed	failed	failed	failed	failed	failed
TN_40_Rep2_IonCode_0242	2	0	failed	failed	failed	failed	failed	failed
TN_41_Rep2_IonCode_0106	2	0	failed	failed	failed	failed	failed	failed
TN_42_Rep2_IonCode_0359	2	0	failed	failed	failed	failed	failed	failed
TN_43_Rep2_IonCode_0331	2	11	Chordata	Mammalia	Lagomorpha	Leporidae	Oryctolagus	Oryctolagus cuniculus
TN_44_Rep2_IonCode_0312	2	0	failed	failed	failed	failed	failed	failed
TN_45_Rep2_IonCode_0118	2	0	no match	no match	no match	no match	no match	no match
TN_46_Rep2_IonCode_0314	2	0	no match	no match	no match	no match	no match	no match
TN_47_Rep2_IonCode_0135	2	0	failed	failed	failed	failed	failed	failed
TN_48_Rep2_IonCode_0321	2	15	Chordata	Mammalia	Lagomorpha	Leporidae	Oryctolagus	Oryctolagus cuniculus
TN_49_Rep2_IonCode_0284	2	0	no match	no match	no match	no match	no match	no match
TN_5_Rep2_IonCode_0294	2	12	Chordata	Mammalia	Lagomorpha	Leporidae	Oryctolagus	Oryctolagus cuniculus
TN_50_Rep2_IonCode_0191	2	12	Chordata	Mammalia	Lagomorpha	Leporidae	Oryctolagus	Oryctolagus cuniculus
TN_51_Rep2_IonCode_0276	2	0	failed	failed	failed	failed	failed	failed
TN_52_Rep2_IonCode_0268	2	18	Chordata	Mammalia	Lagomorpha	Leporidae	Oryctolagus	Oryctolagus cuniculus
TN_53_Rep2_IonCode_0281	2	0	failed	failed	failed	failed	failed	failed
TN_54_Rep2_IonCode_0265	2	14	Chordata	Mammalia	Lagomorpha	Leporidae	Oryctolagus	Oryctolagus cuniculus
TN_55_Rep2_IonCode_0371	2	114	Chordata	Mammalia	Primates	Hominidae	Homo	Homo sapiens
TN_56_Rep2_IonCode_0229	2	0	failed	failed	failed	failed	failed	failed
TN_57_Rep2_IonCode_0218	2	0	failed	failed	failed	failed	failed	failed
TN_58_Rep2_IonCode_0114	2	0	failed	failed	failed	failed	failed	failed
TN_59_Rep2_IonCode_0391	2	13	Chordata	Mammalia	Lagomorpha	Leporidae	Oryctolagus	Oryctolagus cuniculus
TN_6_Rep2_IonCode_0328	2	12	Chordata	Mammalia	Lagomorpha	Leporidae	Oryctolagus	Oryctolagus cuniculus
TN_60_Rep2_IonCode_0358	2	0	failed	failed	failed	failed	failed	failed
TN_61_Rep2_IonCode_0254	2	0	failed	failed	failed	failed	failed	failed
TN_62_Rep2_IonCode_0226	2	10	Chordata	Mammalia	Lagomorpha	Leporidae	Oryctolagus	Oryctolagus cuniculus
TN_63_Rep2_IonCode_0224	2	0	no match	no match	no match	no match	no match	no match
TN_64_Rep2_IonCode_0352	2	0	failed	failed	failed	failed	failed	failed
TN_65_Rep2_IonCode_0308	2	11	Chordata	Mammalia	Lagomorpha	Leporidae	Oryctolagus	Oryctolagus cuniculus
TN_66_Rep2_IonCode_0305	2	0	failed	failed	failed	failed	failed	failed
TN_67_Rep2_IonCode_0287	2	0	failed	failed	failed	failed	failed	failed
TN_68_Rep2_IonCode_0306	2	0	failed	failed	failed	failed	failed	failed
TN_69_Rep2_IonCode_0236	2	0	failed	failed	failed	failed	failed	failed
TN_7_Rep2_IonCode_0217	2	12	Chordata	Mammalia	Primates	Hominidae	Homo	Homo sapiens
TN_7_Rep2_IonCode_0217	2	16	Chordata	Mammalia	Lagomorpha	Leporidae	Oryctolagus	Oryctolagus cuniculus
TN_70_Rep2_IonCode_0325	2	0	no match	no match	no match	no match	no match	no match
TN_71_Rep2_IonCode_0101	2	10	Chordata	Mammalia	Lagomorpha	Leporidae	Oryctolagus	Oryctolagus cuniculus
TN_72_Rep2_IonCode_0304	2	0	failed	failed	failed	failed	failed	failed
TN_73_Rep2_IonCode_0285	2	0	failed	failed	failed	failed	failed	failed
TN_74_Rep2_IonCode_0121	2	0	failed	failed	failed	failed	failed	failed
TN_75_Rep2_IonCode_0110	2	16179	Chordata	Mammalia	Rodentia	Sciuridae	Sciurus	Sciurus carolinensis
TN_76_Rep2_IonCode_0326	2	0	failed	failed	failed	failed	failed	failed
TN_77_Rep2_IonCode_0210	2	18	Chordata	Mammalia	Lagomorpha	Leporidae	Oryctolagus	Oryctolagus cuniculus
TN_78_Rep2_IonCode_0239	2	0	failed	failed	failed	failed	failed	failed
TN_79_Rep2_IonCode_0374	2	0	failed	failed	failed	failed	failed	failed
TN_8_Rep2_IonCode_0111	2	0	no match	no match	no match	no match	no match	no match
TN_80_Rep2_IonCode_0228	2	12	Chordata	Mammalia	Lagomorpha	Leporidae	Oryctolagus	Oryctolagus cuniculus
TN_81_Rep2_IonCode_0243	2	0	failed	failed	failed	failed	failed	failed
TN_82_Rep2_IonCode_0247	2	14	Chordata	Mammalia	Lagomorpha	Leporidae	Oryctolagus	Oryctolagus cuniculus
TN_83_Rep2_IonCode_0376	2	0	no match	no match	no match	no match	no match	no match
TN_84_Rep2_IonCode_0169	2	0	failed	failed	failed	failed	failed	failed
TN_85_Rep2_IonCode_0337	2	14	Chordata	Mammalia	Lagomorpha	Leporidae	Oryctolagus	Oryctolagus cuniculus
TN_86_Rep2_IonCode_0343	2	16	Chordata	Mammalia	Lagomorpha	Leporidae	Oryctolagus	Oryctolagus cuniculus
TN_87_Rep2_IonCode_0158	2	0	failed	failed	failed	failed	failed	failed
TN_88_Rep2_IonCode_0147	2	0	failed	failed	failed	failed	failed	failed
TN_89_Rep2_IonCode_0292	2	12	Chordata	Mammalia	Lagomorpha	Leporidae	Oryctolagus	Oryctolagus cuniculus
TN_9_Rep2_IonCode_0373	2	0	failed	failed	failed	failed	failed	failed
TN_90_Rep2_IonCode_0336	2	0	failed	failed	failed	failed	failed	failed
TN_91_Rep2_IonCode_0209	2	32278	Chordata	Mammalia	Primates	Hominidae	Homo	Homo sapiens
TN_91_Rep2_IonCode_0209	2	12	Chordata	Mammalia	Lagomorpha	Leporidae	Oryctolagus	Oryctolagus cuniculus
TN_92_Rep2_IonCode_0138	2	0	failed	failed	failed	failed	failed	failed
TN_93_Rep2_IonCode_0202	2	10	Chordata	Mammalia	Lagomorpha	Leporidae	Oryctolagus	Oryctolagus cuniculus
TN_94_Rep2_IonCode_0283	2	0	no match	no match	no match	no match	no match	no match
TN_95_Rep2_IonCode_0195	2	0	failed	failed	failed	failed	failed	failed
TN_96_Rep2_IonCode_0215	2	0	failed	failed	failed	failed	failed	failed
TN_97_Rep2_IonCode_0341	2	0	no match	no match	no match	no match	no match	no match
TN_98_Rep2_IonCode_0309	2	0	failed	failed	failed	failed	failed	failed
TN_99_Rep2_IonCode_0379	2	0	failed	failed	failed	failed	failed	failed

## Sheet: Sample_legend
Sample_acronym
EN	Nymph caught from Endymion island
TN	Nymph caught from Thwartway island
